# Supplementary material for: Hot Oscillatory Pressing of Carbon Nanotube-Reinforced Copper Matrix Nanocomposite
Source: Nanomaterials (Basel). 2021 Sep 16;11(9):2411. doi: 10.3390/nano11092411 (PMC8471937; doi:10.3390/nano11092411)
Supplement: Supplementary file 1 [file nanomaterials-11-02411-s001.zip]

Archive with 6 entries (6 files):
- Table S1. Figure 3 data.xlsx
- Table S2. Figure 5 data.xlsx
- Table S3. Figure 6g data.xlsx
- Table S4. Figure 6h data.xlsx
- Table S5. Figure 6i data.xlsx
- Table S6. Figure 8 data.xlsx
