# Supplementary material for: Hot Oscillatory Pressing of Carbon Nanotube-Reinforced Copper Matrix Nanocomposite
Source: Nanomaterials (Basel). 2021 Sep 16;11(9):2411. doi: 10.3390/nano11092411 (PMC8471937; doi:10.3390/nano11092411)
Supplement: Supplementary file 1 [file nanomaterials-11-02411-s001.zip › Table S1. Figure 3 data.xlsx]

## Sheet: Sheet1
	HOP
Name	Sintering temperature of HOP	Relative density	Maximum value	Minimum value
Unit	℃	%	%	%
	550	98.28	98.43	98.12
	600	98.49	98.64	98.33
	650	98.97	98.99	98.95
	700	99.5	99.6	99.4
	HP
Name	Sintering temperature of HP	Relative density	Maximum value	Minimum value
Unit	℃	%	%	%
	550	97.33	97.42	97.24
	600	97.98	98.06	97.9
	650	98.32	98.42	98.22
	700	98.44	98.51	98.36
