# Supplementary material for: Hot Oscillatory Pressing of Carbon Nanotube-Reinforced Copper Matrix Nanocomposite
Source: Nanomaterials (Basel). 2021 Sep 16;11(9):2411. doi: 10.3390/nano11092411 (PMC8471937; doi:10.3390/nano11092411)
Supplement: Supplementary file 1 [file nanomaterials-11-02411-s001.zip › Table S2. Figure 5 data.xlsx]

## Sheet: Sheet1
	HOP
Name	Sintering temperature of HOP	Vickers hardness	Maximum value	Minimum value
Unit	℃	%	%	%
	550	158.7	161.8	155.7
	600	158.3	160.2	155.6
	650	155.1	157.3	152.8
	700	155	158.7	152.6
	HP
Name	Sintering temperature of HP	Vickers hardness	Maximum value	Minimum value
Unit	℃	%	%	%
	550	141	142	140.5
	600	142.6	143.6	141.4
	650	143.1	144.2	141.9
	700	149.1	150.5	147.9
