# Supplementary material for: Hot Oscillatory Pressing of Carbon Nanotube-Reinforced Copper Matrix Nanocomposite
Source: Nanomaterials (Basel). 2021 Sep 16;11(9):2411. doi: 10.3390/nano11092411 (PMC8471937; doi:10.3390/nano11092411)
Supplement: Supplementary file 1 [file nanomaterials-11-02411-s001.zip › Table S3. Figure 6g data.xlsx]

## Sheet: Sheet1
Name	Misorientation	Relative frequency (HOP 550 ℃)	Relative frequency (HOP 600 ℃)	Relative frequency (HOP 650 ℃)	Relative frequency (HOP 700 ℃)	Relative frequency (HP 550 ℃)	Relative frequency (HP 700 ℃)
Unit	Degree
	0.5	0.0023	0.00174	0.00154	0.00166	0.000420307	0.000169884
	1.5	0.25045	0.24287	0.21416	0.19447	0.04376	0.02221
	2.5	0.07435	0.07181	0.06002	0.04634	0.00776	0.00552
	3.5	0.03355	0.03037	0.0265	0.02073	0.00204	0.0028
	4.5	0.02079	0.01996	0.01684	0.01288	0.00204	0.00263
	5.5	0.0149	0.01414	0.01324	0.01085	0.00188	0.00164
	6.5	0.01049	0.01143	0.01034	0.00841	0.00215	0.00176
	7.5	0.00785	0.01022	0.00858	0.00772	0.000973344	0.00178
	8.5	0.00627	0.00751	0.00706	0.00584	0.00226	0.00187
	9.5	0.00477	0.0076	0.00399	0.00479	0.00204	0.00287
	10.5	0.00412	0.00542	0.0052	0.00466	0.00221	0.002
	11.5	0.00478	0.00488	0.00436	0.00457	0.00186	0.0038
	12.5	0.0038	0.00518	0.00434	0.004	0.00502	0.00365
	13.5	0.00379	0.00413	0.00363	0.00423	0.00294	0.00382
	14.5	0.00398	0.00451	0.00434	0.00412	0.00518	0.00488
	15.5	0.00416	0.00433	0.00389	0.00409	0.00294	0.00508
	16.5	0.00414	0.00409	0.0041	0.00476	0.00511	0.00656
	17.5	0.00449	0.00424	0.00461	0.00498	0.00498	0.0048
	18.5	0.00433	0.00404	0.00451	0.00444	0.00498	0.00503
	19.5	0.00455	0.00479	0.00451	0.00368	0.00493	0.00796
	20.5	0.00468	0.00486	0.0056	0.0059	0.00783	0.00648
	21.5	0.00383	0.00493	0.00512	0.00561	0.00708	0.00726
	22.5	0.00447	0.00553	0.00512	0.00625	0.00925	0.00866
	23.5	0.00575	0.0052	0.00648	0.00736	0.01029	0.01068
	24.5	0.00525	0.0066	0.00685	0.00818	0.00995	0.00939
	25.5	0.00638	0.00646	0.00812	0.00761	0.0104	0.01053
	26.5	0.00655	0.00639	0.00719	0.0072	0.01268	0.01215
	27.5	0.00704	0.00733	0.0084	0.00888	0.01354	0.01034
	28.5	0.00679	0.00838	0.00807	0.00902	0.0119	0.01374
	29.5	0.00714	0.0088	0.00852	0.00873	0.01327	0.01605
	30.5	0.00815	0.00857	0.00814	0.01186	0.01595	0.01675
	31.5	0.00944	0.00899	0.01082	0.01108	0.01374	0.0144
	32.5	0.00957	0.01051	0.01062	0.01256	0.01761	0.01981
	33.5	0.00925	0.00915	0.00978	0.01247	0.02029	0.01525
	34.5	0.00997	0.01024	0.01295	0.0126	0.01951	0.02003
	35.5	0.00915	0.01143	0.01262	0.01374	0.02084	0.01909
	36.5	0.0109	0.01129	0.01338	0.01422	0.02256	0.02181
	37.5	0.01172	0.01213	0.01448	0.01593	0.02099	0.02453
	38.5	0.01474	0.01419	0.01651	0.01708	0.02232	0.0213
	39.5	0.01371	0.01529	0.01725	0.01625	0.02721	0.02423
	40.5	0.01334	0.01422	0.01514	0.01578	0.02562	0.02741
	41.5	0.01451	0.01521	0.01589	0.01847	0.029	0.02593
	42.5	0.01396	0.0152	0.01635	0.01936	0.03073	0.02627
	43.5	0.01565	0.01525	0.01759	0.01911	0.0261	0.03037
	44.5	0.01676	0.01763	0.01871	0.02032	0.02916	0.02998
	45.5	0.01594	0.01705	0.01885	0.01736	0.03124	0.03338
	46.5	0.01737	0.01629	0.0175	0.01794	0.03097	0.03247
	47.5	0.01562	0.01454	0.0186	0.01735	0.03256	0.02795
	48.5	0.01523	0.01441	0.01871	0.01774	0.02944	0.03013
	49.5	0.01383	0.01591	0.01578	0.0172	0.0302	0.0234
	50.5	0.01426	0.01468	0.01728	0.01681	0.02243	0.02686
	51.5	0.01435	0.01452	0.01565	0.01568	0.02433	0.02234
	52.5	0.01331	0.01291	0.01428	0.01775	0.02316	0.02323
	53.5	0.01257	0.01265	0.01382	0.01416	0.02241	0.01894
	54.5	0.01194	0.01249	0.01318	0.01444	0.01883	0.02185
	55.5	0.0119	0.01197	0.01263	0.0131	0.01706	0.01625
	56.5	0.01173	0.01151	0.01144	0.01394	0.01648	0.01569
	57.5	0.01157	0.01251	0.01249	0.01215	0.014	0.0172
	58.5	0.01403	0.01402	0.01494	0.01435	0.01436	0.01206
	59.5	0.09463	0.08172	0.09307	0.10967	0.11059	0.13567
	60.5	0.0043	0.005	0.00528	0.00621	0.00719	0.00699
	61.5	0.000798895	0.000614876	0.00091243	0.00108	0.00131	0.002
	62.5	4.93145e-05	0.000151199	0.000118497	0.00026282	0.000199093	0.000297297
