# Supplementary material for: Hot Oscillatory Pressing of Carbon Nanotube-Reinforced Copper Matrix Nanocomposite
Source: Nanomaterials (Basel). 2021 Sep 16;11(9):2411. doi: 10.3390/nano11092411 (PMC8471937; doi:10.3390/nano11092411)
Supplement: Supplementary file 1 [file nanomaterials-11-02411-s001.zip › Table S4. Figure 6h data.xlsx]

## Sheet: Sheet1
	Small–angle grain boundaries
Name	Sintering temperature	Relative concentration (HOP)	Relative concentration (HP)
Unit	℃	%
	550	43	7.3
	600	41.9
	650	36.7
	700	31.9	5.1
