# Supplementary material for: Hot Oscillatory Pressing of Carbon Nanotube-Reinforced Copper Matrix Nanocomposite
Source: Nanomaterials (Basel). 2021 Sep 16;11(9):2411. doi: 10.3390/nano11092411 (PMC8471937; doi:10.3390/nano11092411)
Supplement: Supplementary file 1 [file nanomaterials-11-02411-s001.zip › Table S5. Figure 6i data.xlsx]

## Sheet: Sheet1
	Twin boundaries
Name	Sintering temperature	Relative concentration (HOP)	Relative concentration (HP)
Unit	℃	%	%
	550	9.46346	11.0585
	600	8.1718
	650	9.30679
	700	10.9669	13.5673
