# Supplementary material for: Hot Oscillatory Pressing of Carbon Nanotube-Reinforced Copper Matrix Nanocomposite
Source: Nanomaterials (Basel). 2021 Sep 16;11(9):2411. doi: 10.3390/nano11092411 (PMC8471937; doi:10.3390/nano11092411)
Supplement: Supplementary file 1 [file nanomaterials-11-02411-s001.zip › Table S6. Figure 8 data.xlsx]

## Sheet: Sheet1
Name	Sintering temperature	The fraction of deformation area (HOP)	The fraction of deformation area (HP)
Unit	℃	%	%
	550	54.7	12.8
	600	55.2
	650	49.1
	700	41.5	5.3
